# Supplementary material for: Navigating Sensitive Conversations: Patient Experiences of Sexuality Discussions in IBD Care: A Qualitative Study
Source: Nurs Rep. 2026 Jun 26;16(7):219. doi: 10.3390/nursrep16070219 (PMC13416404; doi:10.3390/nursrep16070219)
Supplement: Supplementary file 1 [file nursrep-16-00219-s001.zip]

Archive with 1 entries (1 files):
- nursrep-4338231-supplementary.pdf
